# Supplementary material for: Food safety knowledge, attitudes and practices of food handlers: A cross-sectional study in school kitchens in Espírito Santo, Brazil
Source: BMC Public Health. 2021 Feb 12;21:349. doi: 10.1186/s12889-021-10282-1 (PMC7881630; doi:10.1186/s12889-021-10282-1)
Supplement: Supplementary file 2 — Additional file 2. Board 1 Knowledge of food safety by food handlers from 52 schools in in Vitória, Espírito Santo, Brazil. Board 2 Evaluation of food safety attitudes by food handlers from 52 schools in Vitória, Espírito Santo, Brazil. Board 3 Evaluation of food safety practices by food handlers from 52 schools in Vitória, Espírito Santo, Brazil. [file 12889_2021_10282_MOESM2_ESM.zip]

Archive with 3 entries (3 files):
- Additional file 2/Board 1-1bmc okR3.docx
- Additional file 2/Board 2bmc okR3.docx
- Additional file 2/Board 3bmc okR3.docx
